# Supplementary material for: AOX1a Expression in Arabidopsis thaliana Affects the State of Chloroplast Photoprotective Systems under Moderately High Light Conditions
Source: Plants (Basel). 2022 Nov 9;11(22):3030. doi: 10.3390/plants11223030 (PMC9697105; doi:10.3390/plants11223030)
Supplement: Supplementary file 1 [file plants-11-03030-s001.zip]

Archive with 7 entries (7 files):
- Figure S1.jpg
- Figure S2.jpg
- Figure S3.jpg
- Table S1.pdf
- Table S2.pdf
- Table S3.pdf
- Table S4.pdf
